# Supplementary material for: The Adsorption Behaviors and Mechanisms of Humic Substances by Thermally Oxidized Graphitic Carbon Nitride
Source: Toxics. 2023 Apr 12;11(4):369. doi: 10.3390/toxics11040369 (PMC10142187; doi:10.3390/toxics11040369)
Supplement: Supplementary file 1 [file toxics-11-00369-s001.zip]

Archive with 1 entries (1 files):
- toxics-2318926-supplementary.pdf
